# Supplementary material for: Prediction of a Multi-Gene Assay (Oncotype DX and Mammaprint) Recurrence Risk Group Using Machine Learning in Estrogen Receptor-Positive, HER2-Negative Breast Cancer—The BRAIN Study
Source: Cancers (Basel). 2024 Feb 13;16(4):774. doi: 10.3390/cancers16040774 (PMC10887075; doi:10.3390/cancers16040774)
Supplement: Supplementary file 1 [file cancers-16-00774-s001.zip]

Archive with 1 entries (1 files):
- cancers-2707428-supplementary.pdf
